# Supplementary material for: Hydroscapes: A Useful Metric for Distinguishing Iso-/Anisohydric Behavior in Almond Cultivars
Source: Plants (Basel). 2021 Jun 19;10(6):1249. doi: 10.3390/plants10061249 (PMC8233807; doi:10.3390/plants10061249)
Supplement: Supplementary file 1 [file plants-10-01249-s001.zip]

Archive with 1 entries (1 files):
- plants-1194794-supplementary.pdf
